# Supplementary material for: Restriction-Assembly: A Solution to Construct Novel Adenovirus Vector
Source: Viruses. 2022 Mar 6;14(3):546. doi: 10.3390/v14030546 (PMC8954691; doi:10.3390/v14030546)
Supplement: Supplementary file 1 [file viruses-14-00546-s001.zip]

Archive with 1 entries (1 files):
- viruses-1588805-supplementary/viruses-1588805-supplementary220304.pdf
